# Supplementary material for: Population pharmacokinetic study of pemetrexed in chinese primary advanced non-small cell lung carcinoma patients
Source: Front Pharmacol. 2022 Aug 25;13:954242. doi: 10.3389/fphar.2022.954242 (PMC9466465; doi:10.3389/fphar.2022.954242)
Supplement: Supplementary file 2 [file Table1.xlsx]

## Sheet: Sheet1
Supplemental Table 1. The spearman correlation analysis of all continuous covariates in this study.
			Age	BSA	ALB	WBC	HGB	PLT	Neutrophils	ALP	ALT	AST	GGT	TBIL	TBA	BUN	Cre	UA	CrCl
Spearman's rho	Age	Correlation Coefficient	1	-0.0917603	-0.16104	0.000376996	0.000738932	-0.0767858	-0.00580104	-0.00260853	-.274**	-.195*	-0.0641799	0.0644439	.194*	.381**	.288**	0.135411	-.585**
		Sig. (2-tailed)		0.327257	0.0841755	0.996795	0.993719	0.412637	0.95072	0.977829	0.00290824	0.0361779	0.493685	0.491906	0.0367606	2.49742e-05	0.00175125	0.147251	5.5855e-12
		N	116	116	116	116	116	116	116	116	116	116	116	116	116	116	116	116	116
	BSA	Correlation Coefficient	-0.0917603	1	0.0754607	-0.129904	.460**	0.0415627	-0.130983	0.0464665	.233*	0.0893696	.249**	0.145022	0.174461	0.0637356	.305**	.353**	.394**
		Sig. (2-tailed)	0.327257		0.420771	0.164575	2.00482e-07	0.657774	0.161067	0.620384	0.011973	0.34007	0.00698521	0.120366	0.0610626	0.496687	0.000870547	0.000101032	1.23243e-05
		N	116	116	116	116	116	116	116	116	116	116	116	116	116	116	116	116	116
	ALB	Correlation Coefficient	-0.16104	0.0754607	1	-.301**	.322**	0.0278936	-.360**	-0.0112247	-0.0723215	-0.0111751	-.198*	.227*	0.0621389	-0.0312214	.213*	.204*	-0.0745625
		Sig. (2-tailed)	0.0841755	0.420771		0.00102794	0.000424766	0.766293	7.07434e-05	0.904809	0.44041	0.905228	0.0331569	0.014359	0.507555	0.739358	0.0219238	0.0281941	0.426338
		N	116	116	116	116	116	116	116	116	116	116	116	116	116	116	116	116	116
	WBC	Correlation Coefficient	0.000376996	-0.129904	-.301**	1	-0.08325	.234*	.953**	.245**	0.14114	0.0381945	.277**	-0.0999608	-0.0676568	.224*	-0.0207997	-.230*	-0.0483618
		Sig. (2-tailed)	0.996795	0.164575	0.00102794		0.374292	0.0114091	5.10645e-61	0.00808387	0.130727	0.683963	0.00260074	0.285688	0.470527	0.0156522	0.824612	0.0131336	0.60618
		N	116	116	116	116	116	116	116	116	116	116	116	116	116	116	116	116	116
	HGB	Correlation Coefficient	0.000738932	.460**	.322**	-0.08325	1	0.0545589	-0.116289	0.0244608	0.180621	0.157043	0.145649	.367**	0.0702796	.185*	.307**	.341**	0.103574
		Sig. (2-tailed)	0.993719	2.00482e-07	0.000424766	0.374292		0.560778	0.213822	0.794373	0.052347	0.0922679	0.118753	5.17285e-05	0.453457	0.046947	0.000803616	0.000182223	0.268543
		N	116	116	116	116	116	116	116	116	116	116	116	116	116	116	116	116	116
	PLT	Correlation Coefficient	-0.0767858	0.0415627	0.0278936	.234*	0.0545589	1	0.182274	0.120036	0.0153821	-0.0320682	0.0951751	-0.110338	-0.0703538	0.0294438	0.0487656	-0.122524	0.00423271
		Sig. (2-tailed)	0.412637	0.657774	0.766293	0.0114091	0.560778		0.0501911	0.199328	0.869821	0.732552	0.309498	0.238354	0.452979	0.753708	0.603173	0.190104	0.964032
		N	116	116	116	116	116	116	116	116	116	116	116	116	116	116	116	116	116
	Neutrophils	Correlation Coefficient	-0.00580104	-0.130983	-.360**	.953**	-0.116289	0.182274	1	.253**	0.164674	0.0633061	.264**	-0.121824	-0.0678711	0.164832	-0.0559924	-.299**	-0.0255991
		Sig. (2-tailed)	0.95072	0.161067	7.07434e-05	5.10645e-61	0.213822	0.0501911		0.00606175	0.0773177	0.499598	0.00422389	0.192666	0.469119	0.0770299	0.550511	0.00109785	0.78503
		N	116	116	116	116	116	116	116	116	116	116	116	116	116	116	116	116	116
	ALP	Correlation Coefficient	-0.00260853	0.0464665	-0.0112247	.245**	0.0244608	0.120036	.253**	1	.251**	.246**	.515**	0.0152693	0.122059	-0.0538873	-0.0432908	0.0664338	0.149452
		Sig. (2-tailed)	0.977829	0.620384	0.904809	0.00808387	0.794373	0.199328	0.00606175		0.00656717	0.00766531	3.42941e-09	0.870767	0.191803	0.565619	0.644495	0.478605	0.109327
		N	116	116	116	116	116	116	116	116	116	116	116	116	116	116	116	116	116
	ALT	Correlation Coefficient	-.274**	.233*	-0.0723215	0.14114	0.180621	0.0153821	0.164674	.251**	1	.703**	.529**	0.124806	0.0964933	0.0845548	-0.0239398	0.0112545	.334**
		Sig. (2-tailed)	0.00290824	0.011973	0.44041	0.130727	0.052347	0.869821	0.0773177	0.00656717		1.33727e-18	1.06322e-09	0.181921	0.302815	0.366824	0.798658	0.904558	0.000247204
		N	116	116	116	116	116	116	116	116	116	116	116	116	116	116	116	116	116
	AST	Correlation Coefficient	-.195*	0.0893696	-0.0111751	0.0381945	0.157043	-0.0320682	0.0633061	.246**	.703**	1	.262**	0.134894	0.101152	0.0391335	0.0223047	0.036463	0.168312
		Sig. (2-tailed)	0.0361779	0.34007	0.905228	0.683963	0.0922679	0.732552	0.499598	0.00766531	1.33727e-18		0.00444314	0.148817	0.279955	0.676623	0.812147	0.697576	0.0709099
		N	116	116	116	116	116	116	116	116	116	116	116	116	116	116	116	116	116
	GGT	Correlation Coefficient	-0.0641799	.249**	-.198*	.277**	0.145649	0.0951751	.264**	.515**	.529**	.262**	1	0.076426	0.136799	0.121277	0.0765168	0.137852	.230*
		Sig. (2-tailed)	0.493685	0.00698521	0.0331569	0.00260074	0.118753	0.309498	0.00422389	3.42941e-09	1.06322e-09	0.00444314		0.414836	0.143109	0.194686	0.41428	0.140027	0.0130956
		N	116	116	116	116	116	116	116	116	116	116	116	116	116	116	116	116	116
	TBIL	Correlation Coefficient	0.0644439	0.145022	.227*	-0.0999608	.367**	-0.110338	-0.121824	0.0152693	0.124806	0.134894	0.076426	1	0.021779	.223*	.280**	.327**	-0.0759118
		Sig. (2-tailed)	0.491906	0.120366	0.014359	0.285688	5.17285e-05	0.238354	0.192666	0.870767	0.181921	0.148817	0.414836		0.816496	0.016174	0.00237351	0.000343631	0.417992
		N	116	116	116	116	116	116	116	116	116	116	116	116	116	116	116	116	116
	TBA	Correlation Coefficient	.194*	0.174461	0.0621389	-0.0676568	0.0702796	-0.0703538	-0.0678711	0.122059	0.0964933	0.101152	0.136799	0.021779	1	.237*	0.176507	0.0676213	-0.0777368
		Sig. (2-tailed)	0.0367606	0.0610626	0.507555	0.470527	0.453457	0.452979	0.469119	0.191803	0.302815	0.279955	0.143109	0.816496		0.01043	0.0580445	0.47076	0.406856
		N	116	116	116	116	116	116	116	116	116	116	116	116	116	116	116	116	116
	BUN	Correlation Coefficient	.381**	0.0637356	-0.0312214	.224*	.185*	0.0294438	0.164832	-0.0538873	0.0845548	0.0391335	0.121277	.223*	.237*	1	.260**	.210*	-.258**
		Sig. (2-tailed)	2.49742e-05	0.496687	0.739358	0.0156522	0.046947	0.753708	0.0770299	0.565619	0.366824	0.676623	0.194686	0.016174	0.01043		0.00474204	0.0237225	0.00515505
		N	116	116	116	116	116	116	116	116	116	116	116	116	116	116	116	116	116
	Cre	Correlation Coefficient	.288**	.305**	.213*	-0.0207997	.307**	0.0487656	-0.0559924	-0.0432908	-0.0239398	0.0223047	0.0765168	.280**	0.176507	.260**	1	.495**	-.621**
		Sig. (2-tailed)	0.00175125	0.000870547	0.0219238	0.824612	0.000803616	0.603173	0.550511	0.644495	0.798658	0.812147	0.41428	0.00237351	0.0580445	0.00474204		1.63104e-08	1.08136e-13
		N	116	116	116	116	116	116	116	116	116	116	116	116	116	116	116	116	116
	UA	Correlation Coefficient	0.135411	.353**	.204*	-.230*	.341**	-0.122524	-.299**	0.0664338	0.0112545	0.036463	0.137852	.327**	0.0676213	.210*	.495**	1	-0.147052
		Sig. (2-tailed)	0.147251	0.000101032	0.0281941	0.0131336	0.000182223	0.190104	0.00109785	0.478605	0.904558	0.697576	0.140027	0.000343631	0.47076	0.0237225	1.63104e-08		0.115206
		N	116	116	116	116	116	116	116	116	116	116	116	116	116	116	116	116	116
	CrCl	Correlation Coefficient	-.585**	.394**	-0.0745625	-0.0483618	0.103574	0.00423271	-0.0255991	0.149452	.334**	0.168312	.230*	-0.0759118	-0.0777368	-.258**	-.621**	-0.147052	1
		Sig. (2-tailed)	5.5855e-12	1.23243e-05	0.426338	0.60618	0.268543	0.964032	0.78503	0.109327	0.000247204	0.0709099	0.0130956	0.417992	0.406856	0.00515505	1.08136e-13	0.115206
		N	116	116	116	116	116	116	116	116	116	116	116	116	116	116	116	116	116
**. Correlation is significant at the 0.01 level (2-tailed).
*. Correlation is significant at the 0.05 level (2-tailed).
